# Supplementary material for: Genome-Wide Compensatory Changes Accompany Drug- Selected Mutations in the Plasmodium falciparum crt Gene
Source: PLoS One. 2008 Jun 25;3(6):e2484. doi: 10.1371/journal.pone.0002484 (PMC2424241; doi:10.1371/journal.pone.0002484)
Supplement: Table S1 — Genes deleted in 106/176I or 106/176I-352K parasites (0.01 MB XLS) [file pone.0002484.s007.xls]

## Sheet: Sheet1
Table S1. Genes deleted in 106/176I or 106/176I-352K parasites
Gene ID	Probe_ID	Chromosome	log2(106/176I-352K/106/1)	log2(106/176I/106/1)	Gene Desciption	Chromosome coordinate
PF10_0011	Pf.10.216.0_CDS_at	10	-6.76	-6.75	erythrocyte membrane protein 1 (PfEMP1), truncated, degenerate	join(60068..60205,60358..60473,60576..60777)
PF10_0012	Pf.10.217.0_CDS_at	10	-9.2	-9.05	erythrocyte membrane protein 1 (PfEMP1), truncated	join(60889..61228,61272..61366)
PF10_0014	Pf.10.318.0_CDS_at	10	0.02	0.04	plasmodium helical interspersed subtelomeric (PHIST) domain protein family A	complement(67808..68389)
PF10_0015	Pf.10.319.0_CDS_at	10	-6.1	-6.08	acyl CoA binding protein, isoform 1, ACBP1	complement(68690..68962)
PF10_0016	Pf.10.18.0_CDS_at	10	-5.76	-5.75	acyl CoA binding protein, isoform 2, ACBP2	complement(70548..70820)
PF10_0016	Pf.10.18.0_CDS_x_at	10	-6.32	-6.3	acyl CoA binding protein, isoform 2, ACBP2	complement(70548..70820)
PF10_0016	Pf.10.18.0_CDS_s_at	10	-6.29	-6.27	acyl CoA binding protein, isoform 2, ACBP2	complement(70548..70820)
PF10_0016	AJ290941.1_RC_s_at	10	-8.35	-8.33	acyl CoA binding protein, isoform 2, ACBP2	complement(70548..70820)
PF10_0016	AJ290941.1_s_at	10	-3.77	-3.74	acyl CoA binding protein, isoform 2, ACBP2	complement(70548..70820)
PF10_0018	Pf.10.321.0_CDS_at	10	-7.51	-7.61	alpha/beta hydrolase protein, putative	complement(join(77487..77573,74662..77340))
PF10_0019	AJ420670.1_RC_at	10	-9.41	-9.4	early transcribed membrane protein 10.1, etramp 10.1	complement(81417..81740)
PF10_0019	AJ420670.1_RC_x_at	10	-8.58	-8.56	early transcribed membrane protein 10.1, etramp 10.1	complement(81417..81740)
PF10_0019	AJ420670.1_s_at	10	-6.73	-6.72	early transcribed membrane protein 10.1, etramp 10.1	complement(81417..81740)
PF10_0019	Pf.10.180.0_CDS_x_at	10	-8.47	-8.45	early transcribed membrane protein 10.1, etramp 10.1	complement(81417..81740)
PF10_0019	Pf.10.180.0_CDS_at	10	-8.07	-7.95	early transcribed membrane protein 10.1, etramp 10.1	complement(81417..81740)
PF10_0020	Pf.10.55.0_CDS_at	10	-8.47	-8.47	alpha/beta hydrolase protein, putative	complement(join(88816..89010,86539..88635))
PF10_0021	Pf.10.181.0_CDS_at	10	-7.27	-7.3	plasmodium helical interspersed subtelomeric (PHIST) domain family	complement(join(93471..93527,92574..93317))
PF10_0023	Pf.10.322.0_CDS_at	10	-6.63	-6.62	Protein, unknown function, predicted PEXEL trafficking motif	complement(join(100156..100362,99380..100003))
PF10_0025	Pf.10.324.0_CDS_x_at	10	-7.96	-7.81	PF70 protein	complement(join(108547..108663,106654..108432))
PF10_0025	Pf.10.324.0_CDS_at	10	-7.76	-7.74	PF70 protein	complement(join(108547..108663,106654..108432))
